# Supplementary material for: A functional role of the sky’s polarization pattern for orientation in the greater mouse-eared bat
Source: Nat Commun. 2014 Jul 22;5:4488. doi: 10.1038/ncomms5488 (PMC4109006; doi:10.1038/ncomms5488)
Supplement: Supplementary Data 1 — Raw data of bat releases [file ncomms5488-s1.xls]

## Sheet: raw data
Supplementary Data (raw data)
A functional role of the sky’s polarization pattern for orientation in the greater mouse-eared bat, Myotis myotis
Stefan Greif, Ivailo Borissov, Yossi Yovel & Richard A. Holland
Treatment	Capture date	Capture time	Treatment date	Treatment time start	sunset	Release site	release date	release time	vanishing time	vanishing bearing	time to vanish	release wind [m/s]	release wind direction [°]	release temp [°C]
PN	2013-07-12	1899-12-31 04:30:00	2013-07-12	1899-12-31 20:10:00	1899-12-31 20:49:00	Semerdjevo (R1)	2013-07-13	1899-12-31 00:52:00	1899-12-31 12:59:00	95	1899-12-31 00:07:00	2	270	18
PN	2013-07-12	1899-12-31 04:30:00	2013-07-12	1899-12-31 20:10:00	1899-12-31 20:49:00	Semerdjevo (R1)	2013-07-13	1899-12-31 01:58:00	1899-12-31 02:04:00	130	1899-12-31 00:06:00	2	270	18
PS	2013-07-12	1899-12-31 04:30:00	2013-07-12	1899-12-31 20:10:00	1899-12-31 20:49:00	Semerdjevo (R1)	2013-07-13	1899-12-31 01:06:00	1899-12-31 01:09:00	90	1899-12-31 00:03:00	2	270	18
PS	2013-07-12	1899-12-31 04:30:00	2013-07-12	1899-12-31 20:10:00	1899-12-31 20:49:00	Semerdjevo (R1)	2013-07-13	1899-12-31 02:13:00	1899-12-31 02:20:00	60	1899-12-31 00:07:00	2	270	18
PN	2013-07-13	1899-12-31 04:30:00	2013-07-13	1899-12-31 20:15:00	1899-12-31 20:48:00	Semerdjevo (R1)	2013-07-14	1899-12-31 02:01:00	1899-12-31 02:13:00	40	1899-12-31 00:12:00	2.0 - 2.7	180	16
PN	2013-07-13	1899-12-31 04:30:00	2013-07-13	1899-12-31 20:15:00	1899-12-31 20:48:00	Semerdjevo (R1)	2013-07-14	1899-12-31 02:19:00	1899-12-31 02:26:00	120	1899-12-31 00:07:00	2.0 - 2.7	180	16
PS	2013-07-13	1899-12-31 04:30:00	2013-07-13	1899-12-31 20:15:00	1899-12-31 20:48:00	Semerdjevo (R1)	2013-07-14	1899-12-31 00:56:00	1899-12-31 01:00:00	180	1899-12-31 00:04:00	2	270	16
PS	2013-07-13	1899-12-31 04:30:00	2013-07-13	1899-12-31 20:15:00	1899-12-31 20:48:00	Semerdjevo (R1)	2013-07-14	1899-12-31 01:40:00	1899-12-31 01:45:00	260	1899-12-31 00:05:00	2.0 - 2.7	180	16
PN	2013-07-14	1899-12-31 04:30:00	2013-07-14	1899-12-31 20:05:00	1899-12-31 20:47:00	Semerdjevo (R1)	2013-07-15	1899-12-31 01:55:00	1899-12-31 02:03:00	230	1899-12-31 00:08:00	1.7	235	17
PS	2013-07-14	1899-12-31 04:30:00	2013-07-14	1899-12-31 20:05:00	1899-12-31 20:47:00	Semerdjevo (R1)	2013-07-15	1899-12-31 02:07:00	1899-12-31 02:17:00	45	1899-12-31 00:10:00	1	240	17
PN	2013-07-15	1899-12-31 04:30:00	2013-07-15	1899-12-31 20:10:00	1899-12-31 20:45:00	Semerdjevo (R1)	2013-07-16	1899-12-31 00:41:00	1899-12-31 01:05:00	135	1899-12-31 00:14:00	1.1	45	18.9
PN	2013-07-15	1899-12-31 04:30:00	2013-07-15	1899-12-31 20:10:00	1899-12-31 20:45:00	Semerdjevo (R1)	2103-07-16	1899-12-31 02:45:00	1899-12-31 02:56:00	135	1899-12-31 00:11:00	1.8	90	18.9
PS	2013-07-15	1899-12-31 04:30:00	2013-07-15	1899-12-31 20:10:00	1899-12-31 20:45:00	Semerdjevo (R1)	2103-07-16	1899-12-31 01:11:00	1899-12-31 01:18:00	140	1899-12-31 00:07:00	1.1	45	18.9
PS	2013-07-15	1899-12-31 04:30:00	2013-07-15	1899-12-31 20:10:00	1899-12-31 20:45:00	Semerdjevo (R1)	2103-07-16	1899-12-31 02:32:00	1899-12-31 02:39:00	250	1899-12-31 00:07:00	1.8	90	18.9
PN	2013-07-17	1899-12-31 04:30:00	2013-07-17	1899-12-31 20:10:00	1899-12-31 20:45:00	Semerdjevo (R1)	2013-07-18	1899-12-31 01:16:00	1899-12-31 01:21:00	210	1899-12-31 00:05:00	1.5	220	23.6
PN	2013-07-17	1899-12-31 04:30:00	2013-07-17	1899-12-31 20:10:00	1899-12-31 20:45:00	Semerdjevo (R1)	2013-07-18	1899-12-31 03:41:00	1899-12-31 03:47:00	170	1899-12-31 00:06:00	1	220	18
PS	2013-07-17	1899-12-31 04:30:00	2013-07-17	1899-12-31 20:10:00	1899-12-31 20:45:00	Semerdjevo (R1)	2013-07-18	1899-12-31 02:47:00	1899-12-31 03:02:00	40	1899-12-31 00:15:00	1	220	18
PS	2013-07-17	1899-12-31 04:30:00	2013-07-17	1899-12-31 20:10:00	1899-12-31 20:45:00	Semerdjevo (R1)	2013-07-18	1899-12-31 03:29:00	1899-12-31 03:37:00	260	1899-12-31 00:08:00	1	220	18
PN	2013-07-18	1899-12-31 04:30:00	2013-07-18	1899-12-31 20:10:00	1899-12-31 20:44:00	Tsenovo (R2)	2013-07-19	1899-12-31 01:17:00	1899-12-31 01:42:00	180	1899-12-31 00:25:00	0.6	40	21.7
PN	2013-07-18	1899-12-31 04:30:00	2013-07-18	1899-12-31 20:10:00	1899-12-31 20:44:00	Tsenovo (R2)	2013-07-19	1899-12-31 02:52:00	1899-12-31 02:59:00	70	1899-12-31 00:07:00	1	40	19.1
PS	2013-07-18	1899-12-31 04:30:00	2013-07-18	1899-12-31 20:10:00	1899-12-31 20:44:00	Tsenovo (R2)	2013-07-19	1899-12-31 02:22:00	1899-12-31 02:29:00	50	1899-12-31 00:07:00	1	40	19.3
PS	2013-07-18	1899-12-31 04:30:00	2013-07-18	1899-12-31 20:10:00	1899-12-31 20:44:00	Tsenovo (R2)	2013-07-19	1899-12-31 03:05:00	1899-12-31 03:27:00	340	1899-12-31 00:22:00	1	40	19.1
PN	2013-07-21	1899-12-31 22:00:00	2013-07-21	1899-12-31 20:10:00	1899-12-31 20:41:00	Tsenovo (R2)	2013-07-22	1899-12-31 02:17:00	1899-12-31 02:24:00	150	1899-12-31 00:07:00	1.3	100	18.3
PN	2013-07-21	1899-12-31 22:00:00	2013-07-21	1899-12-31 20:10:00	1899-12-31 20:41:00	Tsenovo (R2)	2013-07-22	1899-12-31 03:12:00	1899-12-31 03:16:00	90	1899-12-31 00:04:00	2	100	18
PS	2013-07-21	1899-12-31 22:00:00	2013-07-21	1899-12-31 20:10:00	1899-12-31 20:41:00	Tsenovo (R2)	2013-07-22	1899-12-31 02:37:00	1899-12-31 02:44:00	80	1899-12-31 00:07:00	1.5	100	18.1
PS	2013-07-21	1899-12-31 22:00:00	2013-07-21	1899-12-31 20:10:00	1899-12-31 20:41:00	Tsenovo (R2)	2013-07-22	1899-12-31 04:05:00	1899-12-31 04:16:00	340	1899-12-31 00:11:00	2	100	17.7
PS	2013-07-23	1899-12-31 22:00:00	2013-07-23	1899-12-31 20:10:00	1899-12-31 20:39:00	Tsenovo (R2)	2013-07-24	1899-12-31 02:25:00	1899-12-31 02:29:00	70	1899-12-31 00:04:00	2.9	160	18.8
CC	2013-07-25	1899-12-31 04:30:00	2013-07-25	1899-12-31 20:10:00	1899-12-31 20:38:00	Semerdjevo (R1)	2013-07-26	1899-12-31 03:29:00	1899-12-31 03:35:00	140	1899-12-31 00:06:00	2	100	19.1
PN	2013-07-23	1899-12-31 22:00:00	2013-07-25	1899-12-31 20:10:00	1899-12-31 20:39:00	Tsenovo (R2)	2013-07-24	1899-12-31 02:53:00	1899-12-31 02:59:00	230	1899-12-31 00:06:00	3.5	180	18.4
PN	2013-07-25	1899-12-31 04:30:00	2013-07-25	1899-12-31 20:10:00	1899-12-31 20:38:00	Semerdjevo (R1)	2013-07-26	1899-12-31 03:07:00	1899-12-31 03:11:00	240	1899-12-31 00:04:00	1.4	100	19.1
PN	2013-07-25	1899-12-31 04:30:00	2013-07-25	1899-12-31 20:10:00	1899-12-31 20:38:00	Semerdjevo (R1)	2013-07-26	1899-12-31 03:39:00	1899-12-31 03:47:00	210	1899-12-31 00:08:00	1.8	100	19.6
PS	2013-07-25	1899-12-31 04:30:00	2013-07-25	1899-12-31 20:10:00	1899-12-31 20:38:00	Semerdjevo (R1)	2013-07-26	1899-12-31 03:16:00	1899-12-31 03:25:00	160	1899-12-31 00:09:00	1.7	100	19
PS	2013-07-25	1899-12-31 04:30:00	2013-07-25	1899-12-31 20:10:00	1899-12-31 20:38:00	Semerdjevo (R1)	2013-07-26	1899-12-31 03:51:00	1899-12-31 03:58:00	220	1899-12-31 00:07:00	1.6	100	19.6
CC	2013-07-26	1899-12-31 22:00:00	2013-07-26	1899-12-31 20:10:00	1899-12-31 20:36:00	Semerdjevo (R1)	2013-07-27	1899-12-31 03:14:00	1899-12-31 03:18:00	150	1899-12-31 00:04:00	2.2	110	18.6
CC	2013-07-26	1899-12-31 22:00:00	2013-07-26	1899-12-31 20:10:00	1899-12-31 20:36:00	Semerdjevo (R1)	2013-07-27	1899-12-31 03:43:00	1899-12-31 03:47:00	180	1899-12-31 00:04:00	0.6	120	19.5
PN	2013-07-26	1899-12-31 22:00:00	2013-07-26	1899-12-31 20:10:00	1899-12-31 20:36:00	Semerdjevo (R1)	2013-07-27	1899-12-31 03:25:00	1899-12-31 03:32:00	160	1899-12-31 00:07:00	1.8	110	18.6
PN	2013-07-26	1899-12-31 22:00:00	2013-07-26	1899-12-31 20:10:00	1899-12-31 20:36:00	Semerdjevo (R1)	2013-07-27	1899-12-31 04:07:00	1899-12-31 04:15:00	50	1899-12-31 00:08:00	1	180	19.3
PS	2013-07-26	1899-12-31 22:00:00	2013-07-26	1899-12-31 20:10:00	1899-12-31 20:36:00	Semerdjevo (R1)	2013-07-27	1899-12-31 03:53:00	1899-12-31 04:02:00	70	1899-12-31 00:09:00	0	0	19.9
PS	2013-07-26	1899-12-31 22:00:00	2013-07-26	1899-12-31 20:10:00	1899-12-31 20:36:00	Semerdjevo (R1)	2013-07-27	1899-12-31 04:27:00	1899-12-31 04:35:00	160	1899-12-31 00:08:00	1.5	180	19.4
CC	2013-07-27	1899-12-31 22:00:00	2013-07-27	1899-12-31 20:05:00	1899-12-31 20:35:00	Semerdjevo (R1)	2013-07-28	1899-12-31 02:57:00	1899-12-31 03:01:00	220	1899-12-31 00:04:00	2.1	140	21.1
CC	2013-07-27	1899-12-31 22:00:00	2013-07-27	1899-12-31 20:05:00	1899-12-31 20:35:00	Semerdjevo (R1)	2013-07-28	1899-12-31 03:21:00	1899-12-31 03:28:00	260	1899-12-31 00:07:00	2	140	20.5
PN	2013-07-27	1899-12-31 22:00:00	2013-07-27	1899-12-31 20:05:00	1899-12-31 20:35:00	Semerdjevo (R1)	2013-07-28	1899-12-31 02:33:00	1899-12-31 02:37:00	230	1899-12-31 00:04:00	1.7	140	21.3
PN	2013-07-27	1899-12-31 22:00:00	2013-07-27	1899-12-31 20:05:00	1899-12-31 20:35:00	Semerdjevo (R1)	2013-07-28	1899-12-31 03:07:00	1899-12-31 03:16:00	120	1899-12-31 00:09:00	1.8	140	20.7
PS	2013-07-23	1899-12-31 22:00:00	2013-07-27	1899-12-31 20:10:00	1899-12-31 20:39:00	Tsenovo (R2)	2013-07-24	1899-12-31 03:31:00	1899-12-31 03:34:00	110	1899-12-31 00:03:00	2.4	160	18.2
PS	2013-07-27	1899-12-31 22:00:00	2013-07-27	1899-12-31 20:05:00	1899-12-31 20:35:00	Semerdjevo (R1)	2013-07-28	1899-12-31 02:42:00	1899-12-31 02:51:00	80	1899-12-31 00:09:00	2.2	140	21.7
PS	2013-07-27	1899-12-31 22:00:00	2013-07-27	1899-12-31 20:05:00	1899-12-31 20:35:00	Semerdjevo (R1)	2013-07-28	1899-12-31 03:34:00	1899-12-31 03:41:00	200	1899-12-31 00:07:00	2	120	20.6
PN	2013-07-23	1899-12-31 22:00:00	2013-07-28	1899-12-31 20:10:00	1899-12-31 20:39:00	Tsenovo (R2)	2013-07-24	1899-12-31 03:52:00	1899-12-31 03:58:00	100	1899-12-31 00:06:00	2.1	160	18
PN	2013-08-03	1899-12-31 22:00:00	2013-08-03	1899-12-31 20:05:00	1899-12-31 20:28:00	Tsenovo (R2)	2013-08-04	1899-12-31 02:31:00	1899-12-31 02:44:00	140	1899-12-31 00:13:00	0.5	10	22.6
PN	2013-08-03	1899-12-31 22:00:00	2013-08-03	1899-12-31 20:05:00	1899-12-31 20:28:00	Tsenovo (R2)	2013-08-04	1899-12-31 03:05:00	1899-12-31 03:16:00	100	1899-12-31 00:11:00	1.5	130	22.9
PN	2013-08-03	1899-12-31 22:00:00	2013-08-03	1899-12-31 20:05:00	1899-12-31 20:28:00	Tsenovo (R2)	2013-08-04	1899-12-31 03:33:00	1899-12-31 03:44:00	340	1899-12-31 00:11:00	0.9	40	24
PS	2013-08-03	1899-12-31 22:00:00	2013-08-03	1899-12-31 20:05:00	1899-12-31 20:28:00	Tsenovo (R2)	2013-08-04	1899-12-31 02:49:00	1899-12-31 02:59:00	120	1899-12-31 00:10:00	0.9	10	22.1
PS	2013-08-03	1899-12-31 22:00:00	2013-08-03	1899-12-31 20:05:00	1899-12-31 20:28:00	Tsenovo (R2)	2013-08-04	1899-12-31 03:19:00	1899-12-31 03:27:00	330	1899-12-31 00:08:00	0	0	23.6
PS	2013-08-03	1899-12-31 22:00:00	2013-08-03	1899-12-31 20:05:00	1899-12-31 20:28:00	Tsenovo (R2)	2013-08-04	1899-12-31 03:48:00	1899-12-31 03:59:00	120	1899-12-31 00:11:00	0.9	40	23
PN	2013-08-04	1899-12-31 22:00:00	2013-08-04	1899-12-31 20:05:00	1899-12-31 20:27:00	Tsenovo (R2)	2013-08-05	1899-12-31 02:38:00	1899-12-31 02:47:00	70	1899-12-31 00:09:00	2.8	110	20.2
PN	2013-08-04	1899-12-31 22:00:00	2013-08-04	1899-12-31 20:05:00	1899-12-31 20:27:00	Tsenovo (R2)	2013-08-05	1899-12-31 03:01:00	1899-12-31 03:10:00	60	1899-12-31 00:09:00	2.1	110	20
PN	2013-08-04	1899-12-31 22:00:00	2013-08-04	1899-12-31 20:05:00	1899-12-31 20:27:00	Tsenovo (R2)	2013-08-05	1899-12-31 03:28:00	1899-12-31 03:34:00	50	1899-12-31 00:06:00	2.1	80	19.1
PS	2013-08-04	1899-12-31 22:00:00	2013-08-04	1899-12-31 20:05:00	1899-12-31 20:27:00	Tsenovo (R2)	2013-08-05	1899-12-31 01:47:00	1899-12-31 01:58:00	170	1899-12-31 00:11:00	3.3	110	20.4
PS	2013-08-04	1899-12-31 22:00:00	2013-08-04	1899-12-31 20:05:00	1899-12-31 20:27:00	Tsenovo (R2)	2013-08-05	1899-12-31 02:27:00	1899-12-31 02:36:00	330	1899-12-31 00:09:00	2.6	110	20.2
PS	2013-08-04	1899-12-31 22:00:00	2013-08-04	1899-12-31 20:05:00	1899-12-31 20:27:00	Tsenovo (R2)	2013-08-05	1899-12-31 02:51:00	1899-12-31 02:56:00	20	1899-12-31 00:05:00	2.3	110	20
PS	2013-08-04	1899-12-31 22:00:00	2013-08-04	1899-12-31 20:05:00	1899-12-31 20:27:00	Tsenovo (R2)	2013-08-05	1899-12-31 03:16:00	1899-12-31 03:23:00	160	1899-12-31 00:07:00	2.2	80	20
CC	2013-08-05	1899-12-31 04:30:00	2013-08-05	1899-12-31 20:00:00	1899-12-31 20:26:00	Semerdjevo (R1)	2013-08-06	1899-12-31 01:09:00	1899-12-31 01:15:00	140	1899-12-31 00:06:00	1.8	130	21.3
CC	2013-08-05	1899-12-31 04:30:00	2013-08-05	1899-12-31 20:00:00	1899-12-31 20:26:00	Semerdjevo (R1)	2013-08-06	1899-12-31 01:19:00	1899-12-31 01:25:00	180	1899-12-31 00:06:00	2.7	130	19.5
CC	2013-08-05	1899-12-31 04:30:00	2013-08-05	1899-12-31 20:00:00	1899-12-31 20:26:00	Semerdjevo (R1)	2013-08-06	1899-12-31 01:29:00	1899-12-31 01:37:00	130	1899-12-31 00:08:00	2.5	130	19.3
CC	2013-08-05	1899-12-31 04:30:00	2013-08-05	1899-12-31 20:00:00	1899-12-31 20:26:00	Semerdjevo (R1)	2013-08-06	1899-12-31 01:47:00	1899-12-31 02:05:00	180	1899-12-31 00:22:00	2	130	19.3
CC	2013-08-05	1899-12-31 04:30:00	2013-08-05	1899-12-31 20:00:00	1899-12-31 20:26:00	Semerdjevo (R1)	2013-08-06	1899-12-31 02:10:00	1899-12-31 02:17:00	190	1899-12-31 00:07:00	2.3	130	19.5
CC	2013-08-05	1899-12-31 04:30:00	2013-08-05	1899-12-31 20:00:00	1899-12-31 20:26:00	Semerdjevo (R1)	2013-08-06	1899-12-31 02:19:00	1899-12-31 02:28:00	220	1899-12-31 00:09:00	2.6	130	19.7
CC	2013-08-05	1899-12-31 04:30:00	2013-08-05	1899-12-31 20:00:00	1899-12-31 20:26:00	Semerdjevo (R1)	2013-08-06	1899-12-31 02:31:00	1899-12-31 02:47:00	130	1899-12-31 00:16:00	2.4	130	19.2
CC	2013-08-05	1899-12-31 04:30:00	2013-08-05	1899-12-31 20:00:00	1899-12-31 20:26:00	Semerdjevo (R1)	2013-08-06	1899-12-31 02:52:00	1899-12-31 02:59:00	130	1899-12-31 00:07:00	2.3	130	18.5
CC	2013-08-05	1899-12-31 04:30:00	2013-08-05	1899-12-31 20:00:00	1899-12-31 20:26:00	Semerdjevo (R1)	2013-08-06	1899-12-31 03:02:00	1899-12-31 03:13:00	220	1899-12-31 00:11:00	1.9	130	18.6
PN	2013-08-08	1899-12-31 04:30:00	2013-08-08	1899-12-31 19:55:00	1899-12-31 20:22:00	Tsenovo (R2)	2013-08-09	1899-12-31 01:37:00	1899-12-31 01:50:00	130	1899-12-31 00:13:00	2.3	130	23.6
PN	2013-08-08	1899-12-31 04:30:00	2013-08-08	1899-12-31 19:55:00	1899-12-31 20:22:00	Tsenovo (R2)	2013-08-09	1899-12-31 02:05:00	1899-12-31 02:11:00	50	1899-12-31 00:06:00	2.5	130	22.8
PN	2013-08-08	1899-12-31 04:30:00	2013-08-08	1899-12-31 19:55:00	1899-12-31 20:22:00	Tsenovo (R2)	2013-08-09	1899-12-31 02:26:00	1899-12-31 02:42:00	30	1899-12-31 00:16:00	2.2	140	22.6
PN	2013-08-08	1899-12-31 04:30:00	2013-08-08	1899-12-31 19:55:00	1899-12-31 20:22:00	Tsenovo (R2)	2013-08-09	1899-12-31 02:55:00	1899-12-31 02:59:00	60	1899-12-31 00:04:00	2.3	130	22.9
PS	2013-08-08	1899-12-31 04:30:00	2013-08-08	1899-12-31 19:55:00	1899-12-31 20:22:00	Tsenovo (R2)	2013-08-09	1899-12-31 01:20:00	1899-12-31 01:32:00	170	1899-12-31 00:12:00	2.9	160	24
PS	2013-08-08	1899-12-31 04:30:00	2013-08-08	1899-12-31 19:55:00	1899-12-31 20:22:00	Tsenovo (R2)	2013-08-09	1899-12-31 01:53:00	1899-12-31 02:02:00	160	1899-12-31 00:09:00	2.4	130	23
PS	2013-08-08	1899-12-31 04:30:00	2013-08-08	1899-12-31 19:55:00	1899-12-31 20:22:00	Tsenovo (R2)	2013-08-09	1899-12-31 02:14:00	1899-12-31 02:23:00	140	1899-12-31 00:09:00	2.6	130	22.9
PS	2013-08-08	1899-12-31 04:30:00	2013-08-08	1899-12-31 19:55:00	1899-12-31 20:22:00	Tsenovo (R2)	2013-08-09	1899-12-31 02:45:00	1899-12-31 02:51:00	160	1899-12-31 00:06:00	2.8	130	22.6
